# Supplementary material for: Multiscale Modeling of Hospital Length of Stay for Successive SARS-CoV-2 Variants: A Multi-State Forecasting Framework
Source: Viruses. 2025 Jul 6;17(7):953. doi: 10.3390/v17070953 (PMC12299293; doi:10.3390/v17070953)
Supplement: Supplementary file 1 [file viruses-17-00953-s001.zip]

Archive with 4 entries (4 files):
- Supplementary_file_S1.pdf
- Supplementary_file_S2.pdf
- Supplementary_file_S3.pdf
- Supplementary_file_S4.pdf
